# Supplementary material for: Clinical Outcomes and Provoked Epicardial Spasm Phenotypes via Intracoronary Acetylcholine Testing in 680 Patients with Angina and Nonobstructive Coronary Arteries
Source: Life (Basel). 2022 Sep 21;12(10):1465. doi: 10.3390/life12101465 (PMC9605297; doi:10.3390/life12101465)
Supplement: Supplementary file 1 [file life-12-01465-s001.zip]

Archive with 1 entries (1 files):
- life-1855700-supplementary.pdf
